# Supplementary material for: Fluidic operation of a polymer-based nanosensor chip for analysing single molecules
Source: Flow (Camb). Author manuscript; Available in PMC 2022 Aug 6. (PMC9356744; doi:10.1017/flo.2022.8)
Supplement: Supplementary Material [file NIHMS1821371-supplement-Supplementary_Material.zip]

Archive with 5 entries (5 files):
- Figure S4.tif
- Figure S3.tif
- Figure S2.tif
- Figure S1.tif
- Revised ESI_Nanosensor_03272022.docx
